# Supplementary material for: Estimating trauma prevalence from incomplete human skeletal remains
Source: Sci Rep. 2024 Nov 12;14:27713. doi: 10.1038/s41598-024-76231-1 (PMC11557604; doi:10.1038/s41598-024-76231-1)
Supplement: Supplementary file 1 — Supplementary Information 1. [file 41598_2024_76231_MOESM1_ESM.txt]

###########################################################################
### Estimating trauma prevalence from incomplete human skeletal remains ###
###########################################################################

# R workflow
# Judith Beier, Matteo Santon, Hannes Rathmann
# Version date: 22 September 2024

# This R workflow utilizes functions for (Generalized) Linear (Mixed) Modelling introduced in:
# Matteo Santon, Fraenzi Korner-Nievergelt, Nico Michiels, Nils Anthes
# A versatile workflow for linear modelling in R
# Front. Ecol. Evol. Volume 11 - 2023, 24 April 2023
# Sec. Behavioral and Evolutionary Ecology
# https://doi.org/10.3389/fevo.2023.1065273
# The most recent version of the R template and its support functions are available at:
# https://github.com/MSSanton/glmms_workflow
# Version date: 03 November 2023
# You need to load the support functions to be able to run this R workfow

####################################################
### Step 1: Define parameters for the simulation ###
####################################################

# Define the sample size of sample A and sample B
n.group <- 500

# Define the frequency of specimens affected by cranial trauma in sample A
t.group.A <- 10

# Define the frequency of specimens affected by cranial trauma in sample B
t.group.B <- 30

# Define the average % of data missingness per specimen
NAs <- 20

# Define the number of simulated datasets
nr.runs <- 1000

############################################################################
### Step 2: Empirical data on forensic and clinical cranial trauma cases ###
############################################################################

# Define 40 crania with trauma recorded as a binary variable (i.e., 0=absent, 1=present) for 48 cranial elements. Source: See main text.
trauma.cases <- matrix(c(
0,0,0,0,0,0,0,0,0,1,0,1,0,0,0,0,0,0,0,0,0,0,0,0,0,0,0,0,0,0,0,0,0,0,0,0,0,0,0,0,0,0,0,0,0,0,0,0,
0,0,0,0,0,0,0,0,0,0,0,0,0,0,0,1,0,0,0,0,1,0,1,1,0,0,0,0,0,0,0,0,0,0,0,0,0,0,0,0,0,0,0,0,0,0,0,0,
0,0,1,0,0,0,0,0,0,0,0,0,0,0,1,0,0,0,1,0,0,0,0,0,1,1,1,1,1,0,1,0,1,0,1,1,1,0,0,1,0,1,0,1,0,1,1,1,
0,0,0,0,0,0,0,0,0,0,0,0,0,0,1,0,0,0,0,0,0,0,0,0,1,1,1,0,0,0,0,0,0,0,0,0,0,0,0,0,0,1,0,0,0,0,0,0,
0,1,0,1,0,0,0,0,0,0,0,0,1,0,1,0,0,0,0,0,0,0,0,0,1,1,1,1,1,0,1,1,1,0,1,1,0,0,0,1,0,0,0,0,1,1,1,1,
0,0,0,0,0,0,0,0,0,0,0,0,0,0,0,0,0,0,0,0,0,0,0,0,0,0,0,0,0,0,0,0,0,0,0,0,0,0,0,1,0,0,0,0,0,0,0,0,
0,0,1,0,0,0,0,0,0,0,0,0,0,0,0,0,0,0,0,0,0,0,0,0,0,0,0,0,0,0,0,0,0,0,0,0,0,0,0,0,0,0,0,0,0,0,0,0,
0,0,0,0,0,0,0,0,0,0,0,0,0,0,0,0,0,0,0,0,0,0,0,0,0,0,0,0,0,0,0,0,0,1,0,0,0,0,0,0,0,0,0,0,0,0,0,0,
0,0,0,0,0,0,0,0,0,0,0,0,0,0,0,0,0,0,0,0,0,0,0,0,0,0,0,0,0,0,0,0,0,0,0,1,0,0,0,0,0,0,0,0,0,0,0,0,
0,0,1,0,0,0,0,0,0,0,0,0,0,0,0,0,0,0,0,0,0,0,0,0,0,0,0,0,0,0,0,0,0,0,0,0,0,0,0,0,0,0,0,0,0,0,0,0,
0,0,0,0,0,0,0,0,0,0,0,0,0,0,0,0,0,0,0,0,0,0,0,0,0,0,0,0,0,0,0,0,0,1,1,0,0,0,0,0,0,0,0,0,0,0,0,0,
0,0,0,0,0,0,0,0,0,0,0,0,0,0,0,0,0,0,0,0,0,0,0,0,0,0,0,0,0,0,0,0,0,1,1,0,1,1,0,0,0,0,0,0,0,0,0,0,
0,0,0,0,0,0,0,0,0,0,0,0,0,0,1,0,0,0,0,0,0,0,0,0,0,0,0,0,0,0,0,0,0,0,0,0,0,0,0,0,0,1,0,0,0,0,0,0,
0,0,0,0,0,0,0,0,0,0,0,0,0,0,0,0,0,0,1,0,0,0,0,0,0,0,0,0,0,0,0,0,0,0,0,0,0,0,0,0,0,0,0,0,0,0,0,0,
0,0,0,0,0,0,0,0,0,0,0,0,0,0,0,0,0,0,0,0,0,0,0,0,0,0,0,0,1,0,0,0,0,0,0,0,0,0,0,0,0,0,0,0,0,0,0,0,
0,0,0,0,0,0,0,0,0,0,0,0,0,0,0,0,0,0,0,0,0,0,0,0,1,0,0,0,0,0,0,0,0,0,0,0,0,0,0,0,0,0,0,0,1,0,1,1,
1,1,0,1,1,1,1,1,1,1,0,1,1,1,1,1,1,1,1,1,1,1,1,1,1,0,1,1,1,0,1,1,1,1,1,0,0,0,0,1,0,0,0,0,0,0,1,1,
0,0,0,0,0,0,0,0,0,0,0,0,0,0,0,0,0,0,0,0,0,0,0,0,0,0,0,0,0,0,0,0,1,0,0,0,0,0,1,1,0,0,0,0,0,0,0,0,
0,0,0,0,0,0,0,0,0,0,0,0,0,0,0,0,0,0,0,0,0,0,0,0,1,0,0,0,0,0,0,0,0,0,0,0,0,0,0,0,0,0,0,0,0,0,0,0,
1,1,1,1,1,1,1,0,0,0,0,0,1,0,1,0,0,0,1,0,0,0,0,0,1,1,1,1,1,0,1,0,1,0,0,1,0,0,0,0,0,1,0,0,0,0,0,0,
0,0,0,0,0,1,0,1,0,1,0,0,0,1,1,0,0,0,0,1,1,1,0,0,0,0,0,0,0,0,0,0,0,0,0,0,0,0,0,0,0,0,0,0,0,0,0,0,
0,0,0,0,0,0,0,0,0,0,0,1,0,0,0,0,0,1,0,1,0,0,0,1,0,0,0,0,0,0,0,0,0,0,0,0,0,0,0,0,0,0,0,0,0,0,0,0,
0,1,0,1,0,0,0,0,0,0,0,0,0,0,0,0,0,0,0,0,0,0,0,0,1,0,1,0,0,0,0,0,0,0,0,0,0,0,0,0,0,0,0,0,0,0,0,0,
1,1,1,1,1,0,0,0,0,0,0,0,0,0,0,0,0,0,0,0,0,0,0,1,1,0,0,1,0,0,0,0,0,0,0,0,0,0,0,0,0,0,0,0,0,0,0,0,
0,1,0,1,0,0,0,0,1,1,0,0,0,0,0,0,0,0,0,0,0,0,0,0,0,0,0,0,0,0,0,0,0,0,0,0,0,0,0,0,0,0,0,0,0,0,0,0,
0,0,0,0,0,0,0,0,0,0,0,0,0,0,0,0,0,0,0,0,0,0,1,0,0,0,0,0,0,0,0,0,0,0,0,0,0,0,0,0,0,0,0,0,0,0,0,0,
0,0,0,0,0,0,0,0,0,0,0,0,0,0,0,0,0,0,0,0,0,0,0,0,0,0,0,0,0,0,0,0,0,0,0,0,1,0,0,1,0,0,0,0,0,0,0,0,
0,0,0,0,0,0,0,0,1,1,1,1,0,0,0,0,0,0,0,0,0,0,0,0,0,0,0,0,0,0,0,0,0,0,0,0,0,0,0,0,0,0,0,0,0,0,0,0,
0,0,0,0,0,1,0,1,0,0,0,0,0,1,0,1,0,0,0,0,1,0,1,0,0,0,0,0,0,0,0,0,0,0,0,0,0,0,0,0,0,0,0,0,0,0,0,0,
0,0,0,0,0,0,0,0,0,0,0,0,0,0,0,0,0,0,1,0,0,0,0,0,0,0,0,0,1,0,1,1,0,0,0,0,0,0,0,0,0,0,1,1,0,0,0,0,
0,0,0,0,0,0,0,0,0,0,0,0,0,0,1,0,0,0,0,0,0,0,0,0,1,1,0,1,0,0,0,0,0,0,0,0,0,0,0,0,1,0,0,0,0,0,0,0,
0,0,0,0,0,0,0,0,0,0,0,0,0,0,1,0,0,0,0,0,0,0,0,0,1,0,0,1,1,0,0,0,0,1,1,1,0,0,0,0,1,1,0,0,0,0,0,0,
1,0,1,0,0,0,0,0,0,0,0,0,0,0,0,0,0,0,1,0,0,0,0,0,0,0,0,0,1,0,1,1,0,0,0,0,0,0,0,0,0,0,1,1,0,0,0,1,
0,0,0,0,0,0,0,0,0,0,0,1,0,0,0,0,0,1,0,1,0,0,0,0,0,0,0,0,0,0,0,0,0,0,0,0,0,0,0,0,0,0,0,0,0,0,0,0,
0,0,0,0,0,0,0,0,0,0,0,0,0,0,0,0,0,0,1,1,0,0,0,0,0,0,0,0,0,0,0,0,0,0,0,0,0,0,0,1,0,0,0,0,0,0,0,0,
0,0,0,0,0,0,0,0,0,0,0,0,0,0,0,0,0,0,0,0,0,0,0,0,0,0,0,0,0,0,0,0,0,0,0,0,0,0,0,0,0,0,0,0,0,1,0,1,
0,0,1,1,0,0,0,0,0,0,0,0,0,0,0,0,0,0,0,0,0,0,0,0,0,0,0,0,0,0,0,0,0,0,0,0,0,0,0,0,0,0,0,0,0,0,0,0,
0,0,0,0,0,0,0,0,0,0,0,0,0,0,0,0,0,0,0,0,0,0,0,0,0,0,0,0,0,0,0,0,1,1,0,0,0,0,0,1,0,0,0,0,0,0,0,0,
0,0,0,0,0,0,0,0,0,0,0,0,0,0,0,0,0,0,0,0,0,0,0,0,0,0,0,0,0,0,0,0,0,0,0,0,0,0,0,0,0,0,0,0,0,1,0,1,
0,0,0,0,1,0,0,0,0,0,0,0,0,0,0,0,0,0,0,0,0,0,0,0,0,0,0,0,0,0,0,0,0,0,0,0,0,0,0,0,0,0,0,0,0,0,0,0),
nrow=40, byrow=T)

##################################################################################
### Step 3: Empirial data on cranial completeness in the archaeological record ###
##################################################################################

# Define the completeness of the 48 cranial elements. Source: J. Beier, N. Anthes, J. Wahl, K. Harvati (2021). Prevalence of cranial trauma in Eurasian Upper Paleolithic humans. Am. J. Phys. Anthropol. 174, 268–284. https://doi.org/10.1002/ajpa.24163
pres <- c(
9*0.25 + 16*0.5 + 29*0.75 + 75*1, # frontal a
9*0.25 + 16*0.5 + 29*0.75 + 75*1, # frontal b
9*0.25 + 16*0.5 + 29*0.75 + 75*1, # frontal c
9*0.25 + 16*0.5 + 29*0.75 + 75*1, # frontal d
15*0.25 + 14*0.5 + 15*0.75 + 67*1, # parietal left a
15*0.25 + 14*0.5 + 15*0.75 + 67*1, # parietal left b
15*0.25 + 14*0.5 + 15*0.75 + 67*1, # parietal left c
15*0.25 + 14*0.5 + 15*0.75 + 67*1, # parietal left d
12*0.25 + 13*0.5 + 22*0.75 + 74*1, # parietal right a
12*0.25 + 13*0.5 + 22*0.75 + 74*1, # parietal right b
12*0.25 + 13*0.5 + 22*0.75 + 74*1, # parietal right c
12*0.25 + 13*0.5 + 22*0.75 + 74*1, # parietal right d
8*0.25 + 8*0.5 + 14*0.75 + 50*1, # temporal left a
8*0.25 + 8*0.5 + 14*0.75 + 50*1, # temporal left b
8*0.25 + 8*0.5 + 14*0.75 + 50*1, # temporal left c
8*0.25 + 8*0.5 + 14*0.75 + 50*1, # temporal left d
8*0.25 + 9*0.5 + 11*0.75 + 53*1, # temporal right a
8*0.25 + 9*0.5 + 11*0.75 + 53*1, # temporal right b
8*0.25 + 9*0.5 + 11*0.75 + 53*1, # temporal right c
8*0.25 + 9*0.5 + 11*0.75 + 53*1, # temporal right d
13*0.25 + 15*0.5 + 23*0.75 + 51*1, # occipital a
13*0.25 + 15*0.5 + 23*0.75 + 51*1, # occipital b
13*0.25 + 15*0.5 + 23*0.75 + 51*1, # occipital c
13*0.25 + 15*0.5 + 23*0.75 + 51*1, # occipital d
6*0.25 + 12*0.5 + 11*0.75 + 60*1, # maxilla left a
6*0.25 + 12*0.5 + 11*0.75 + 60*1, # maxilla left b
6*0.25 + 12*0.5 + 11*0.75 + 60*1, # maxilla left c
6*0.25 + 12*0.5 + 11*0.75 + 60*1, # maxilla left d
6*0.25 + 11*0.5 + 17*0.75 + 61*1, # maxilla right a
6*0.25 + 11*0.5 + 17*0.75 + 61*1, # maxilla right b
6*0.25 + 11*0.5 + 17*0.75 + 61*1, # maxilla right c
6*0.25 + 11*0.5 + 17*0.75 + 61*1, # maxilla right d
5*0.25 + 10*0.5 + 16*0.75 + 76*1, # mandible left a
5*0.25 + 10*0.5 + 16*0.75 + 76*1, # mandible left b
5*0.25 + 10*0.5 + 16*0.75 + 76*1, # mandible left c
5*0.25 + 10*0.5 + 16*0.75 + 76*1, # mandible left d
8*0.25 + 13*0.5 + 24*0.75 + 67*1, # mandible right a
8*0.25 + 13*0.5 + 24*0.75 + 67*1, # mandible right b
8*0.25 + 13*0.5 + 24*0.75 + 67*1, # mandible right c
8*0.25 + 13*0.5 + 24*0.75 + 67*1, # mandible right d
8*0.5 + 62*1, # zygoma left a
8*0.5 + 62*1, # zygoma left b
5*0.5 + 70*1, # zygoma right a
5*0.5 + 70*1, # zygoma right b
12*0.5 + 43*1, # nasal left a
12*0.5 + 43*1, # nasal left b
17*0.5 + 41*1, # nasal right a
17*0.5 + 41*1) # nasal right b

# Tranform the completeness counts into missingness counts
pres.temp <- (min(pres)+max(pres))-pres

# Weight the missingness counts
weight <- pres.temp/sum(pres.temp)

####################################
### Step 4: Start the simulation ### 
####################################

# Define vectors to be filled in a loop
freq.A <- vector(mode="integer",nr.runs)
freq.B <- vector(mode="integer",nr.runs)
freq.A.no.threshold <- vector(mode="integer",nr.runs)
freq.B.no.threshold <- vector(mode="integer",nr.runs)
pred.A <- vector(mode="integer",nr.runs)
pred.B <- vector(mode="integer",nr.runs)

# Start loop
for (i in 1:nr.runs){

print(i)
set.seed(i)

#####################################################
### Step 5: Generate an artificial trauma dataset ### 
#####################################################

# Create artifical trauma datasets for samples A and B with rows=n.group and columns=48 containings 0s
dat.A <- matrix(0,n.group,48)
dat.B <- matrix(0,n.group,48)
group <- as.factor(rep(c("A", "B"), each=n.group))

# Randomly select empirical trauma cases for samples A and B at a rate t.group.A and t.group.B
index.A <- sample(nrow(trauma.cases), (n.group/100*t.group.A), replace = T)
index.B <- sample(nrow(trauma.cases), (n.group/100*t.group.B), replace = T)

# Add selected empirical trauma cases to the artificial datasets
dat.A[1:(n.group/100*t.group.A), ] <- trauma.cases[index.A, ]
dat.B[1:(n.group/100*t.group.B), ] <- trauma.cases[index.B, ]
dat.1 <- rbind(dat.A, dat.B)

##################################
### Step 6: Add missing values ### 
##################################

# Add missing values (NAs) to the artificial dataset row-by-row
dat.2 <- dat.1
for (j in 1:nrow(dat.2)) {
	temp <- dat.2[j,]
	NAs2 <- rnorm(n=1, mean=NAs, sd=20) # Sample a fragmentation frequency from a normal distribution
	NAs2[NAs2<0] <- 0 # Replace frequency below 0 with 0
	NAs2[NAs2>100] <- 100 # Replace frequency above 100 with 100
	rem <- round(ncol(dat.1)/100*NAs2,0) # Find number variables to be removed
	rem_temp <- sample(x=ncol(dat.2), size=rem, prob=weight) # Randomly select variables
	temp[rem_temp] <- NA # Replace variables with NAs
	dat.2[j,] <- temp
}

##################################
### Step 7: Summarize the data ### 
##################################

# Summarize the data per specimen, namely: 1) sample (A or B), 2) trauma (no or yes), and 3) completeness (0% to 100%) 
trauma <- vector(mode="integer",nrow(dat.1))
preser <- vector(mode="integer",nrow(dat.1))
for (j in 1:nrow(dat.2)) {
	temp <- dat.2[j,]
	preser[j] <- sum(!is.na(temp))/ncol(dat.2)*100 # Save completeness information
	if ("1" %in% temp) {
		trauma[j] <- 1 # Safe 1 if there are 1s surviving
	} else {
		trauma[j] <- 0 # Otherwise save 0
	}
}

# Combine results
df <- data.frame(group,trauma,preser)

###########################################
### Step 8: Calculate crude frequencies ###
###########################################

# Without minimum completeness threshold
temp <- df

# Crude frequencies for sample A
temp.A <- temp[temp$group=="A",]
temp.A <- temp.A$trauma
temp.A <- sum(temp.A)/length(temp.A)
temp.A[temp.A == "NaN"] <- NA
freq.A.no.threshold[i] <- temp.A

# Crude frequencies for sample B
temp.B <- temp[temp$group=="B",]
temp.B <- temp.B$trauma
temp.B <- sum(temp.B)/length(temp.B)
temp.B[temp.B == "NaN"] <- NA
freq.B.no.threshold[i] <- temp.B

# With minimum completeness threshold of >= 75% complete
temp <- df[df$preser >= 75, ]

# Crude frequencies for sample A
temp.A <- temp[temp$group=="A",]
temp.A <- temp.A$trauma
temp.A <- sum(temp.A)/length(temp.A)
temp.A[temp.A == "NaN"] <- NA
freq.A[i] <- temp.A

# Crude frequencies for sample B
temp.B <- temp[temp$group=="B",]
temp.B <- temp.B$trauma
temp.B <- sum(temp.B)/length(temp.B)
temp.B[temp.B == "NaN"] <- NA
freq.B[i] <- temp.B

#########################################
### Step 9: Calculate GLM predictions ###
#########################################

# This section utilizes functions from "Linear modelling workflow_template.R" available at:
# https://github.com/MSSanton/glmms_workflow
# Version date: 03 November 2023

# Keep only specimens with completeness > 0
df <- df[df$preser > 0, ]

# 9.1 Definition of variables
var_resp <- "trauma"		# Response variable.
var_fac <- c("group")		# factor predictor variable.
var_num <- c("preser")		# numerical predictor variable.

# 9.2 Raw data exploration
# 9.2.1 Extreme values
# dotplot_num(data = df, variables = c(var_num, var_resp))		# Dotplots for all numerical predictors plus the response variable.
# barplot_fac(data = df, variables = c(var_fac))		# Barplots for all factor predictors and random terms.
# 9.2.2 Predictor collinearity
# coll_num_fac(data = df, predictors = c(var_num, var_fac))		# Swarm boxplots for all numeric against all factor predictors.
# corvif(data = df, variables = c(var_num, var_fac))		# Variance Inflation Factors (VIFs) are calculated for all fixed predictors potentially included in the model.
# 9.2.3 Predictor-response relationships
# The function generates plots of the response variable against each of the potential predictor variables.
# relat_single(data = df,
# 	response = var_resp,					# Name of response variable
# 	# y.limits = c(min,max),				# (optional) - Limits of the y-axis. Replace min and max with your limits
# 	# y.breaks = c(value_1,value_2,value_3,...),	# (optional) - Breaks of the y-axis. Replace with your values
# 	predictors = c(var_num, var_fac)			# Name of fixed predictors
# )
# 9.2.4 Response distribution
# distr_response(data = df, response = var_resp)		# Visualise the distribution of your response variable.

# 9.3 Model formulation
mod <- glmmTMB(formula = trauma ~ group + preser, data = df, family = binomial)

# 9.4 Model assessment
# 9.4.1 Residual checks
# 9.4.1.1 Overall distribution of model residuals
# residual_plots(data = df,
# 	modelTMB = mod,
# 	response = var_resp) # Name of response variable.
# 9.4.1.2 Residuals against possible predictors
# residual_plots_predictors(data = df,
# 	modelTMB = mod,
# 	predictors = c(var_num, var_fac)) # Name of all fixed predictors in the dataframe.
# 9.4.1.3 Residuals against possible two-way interactions among predictors
# residual_plots_interactions(data = df, 
# 	modelTMB = mod, 
# 	predictors = c(var_num, var_fac))      # All fixed predictors in the dataframe.
# 9.4.2 Posterior predictive checks
# 9.4.2.1 Dispersion
# Compare the variance of the observed data with the variance distribution in model-simulated dataframes:
# dispersion_simulation(data = df, 
# 	modelTMB = mod,
# 	response = var_resp,
# 	# predictor = var_fac[1],	# (optional, but recommended) - A SINGLE factor predictor to split this plot. Use a different index number as needed.
# 	n.sim = 500)			# Number of simulations, set to >2000 for final model assessment.
# dispersion_simulation(data = df, 
# 	modelTMB = mod,
# 	response = var_resp,
# 	predictor = var_fac[1],		# (optional, but recommended) - A SINGLE factor predictor to split this plot. Use a different index number as needed.
# 	n.sim = 500)			# Number of simulations, set to >2000 for final model assessment.
# 9.4.2.2 Zero inflation
# The function compares the observed number of zeros to the zero-distribution in model-simulated datasets. 
# zero_simulation(data = df, 
# 	modelTMB = mod,
# 	response = var_resp,
# 	# predictor = var_fac[1],	# (optional, but recommended) - A SINGLE factor predictor to split plots by levels.
# 	n.sim = 500)			# Number of simulations, set to >2000 for final model assessment.
# zero_simulation(data = df, 
# 	modelTMB = mod,
# 	response = var_resp,
# 	predictor = var_fac[1],		# (optional, but recommended) - A SINGLE factor predictor to split plots by levels.
# 	n.sim = 500)			# Number of simulations, set to >2000 for final model assessment.
# 9.4.2.3 Data distribution
# The function compares the observed raw data distribution with that observed in model-simulated dataframes.
# ppcheck_fun(data = df,
# 	modelTMB = mod,
# 	response = var_resp,
# 	# predictor = var_fac[1],	# (optional, but recommended) - A SINGLE factor predictor to split this plot.
# 	n.sim = 500)			# Number of simulations, set to >2000 for final model assessment.
# ppcheck_fun(data = df,
# 	modelTMB = mod,
# 	response = var_resp,
# 	predictor = var_fac[1],		# (optional, but recommended) - A SINGLE factor predictor to split this plot.
# 	n.sim = 500)			# Number of simulations, set to >2000 for final model assessment.

# 9.5 Model results and parameter estimates
# 9.5.1 Overall coefficient estimates and model performance 
# Extract coefficient estimates and 95% compatibility intervals:
# comp_int(modelTMB = mod,
# 	ci_range = 0.95,		# Compatibility interval range.
# 	effects = "all",		# Returns parameters for fixed effects ("fixed"), random effects ("random"), or both ("all").
# 	component = "all")	# Returns parameters for the conditional model ("cond"), zero-inflation part of the model ("zi"), or the default both ("all").
# 9.5.2 Estimation of regression slopes
# Extract slope estimates, their 95% compatibility intervals, and an estimate of (proportional) change from simulated data.
# This function is useful to extract slope estimates within each level of a factor predictor that is also part of the model.
# slope_estimates(data = df,
# 	modelTMB = mod,
# 	num_predictor = var_num[1],	# Name of one numeric predictor for which to estimate slopes. Change index as needed.
# 	fac_predictors = var_fac[1])	# Name of one (or two!) factor predictor(s). Slope estimates will be given per level of this factors. Change index as needed. 
# 9.5.3 Estimation of differences between factor levels
# Extract pairwise comparisons among levels of specified factor predictors (means and 95% compatibility intervals).
# pairwise_comparisons(data = df,
# 	modelTMB = mod,
# 	predictors = var_fac[1],	# Name of one (or more!) factor predictor(s).
# 	component = "cond",		# Returns differences for the conditional model ("cond"), or the zero-inflation part of the model ("zi").
# 	dispScale = "response",		# "response" returns absolute differences for link identity models, and ratio or odds.ratios for log or logit link models 
# 	# "link" returns estimates on the link scale
# 	contrasts = "all")		# "all" returns all pairwise comparisons, "within" only the comparisons among the levels of the first factor specified within each level of the second one

# 9.6 Model predictions
# Generate a grid for all possible predictor combinations
grid <- expand.grid(group = levels(df$group), preser = seq(from = 75, to = 100, length= 100))  
# Generate model predictions from simulated data for data ranges defined in the grid
# Simulation for all model parts:
bsim_cond <- mvrnorm(10000, 
	mu = fixef(mod)$cond, 
	Sigma = vcov(mod)$cond) # equivalent to sim from package arm.
Xmat_cond <- model.matrix(~ group + preser, data = grid)
fitmatrix_all <- mod$modelInfo$family$linkinv(Xmat_cond %*% t(bsim_cond)) 
pred_mod  <- mod$modelInfo$family$linkinv(Xmat_cond %*% fixef(mod)$cond)
grid$median <- apply(fitmatrix_all, 1, quantile, prob = 0.5)	# extracts median
grid$pred_mod <-  pred_mod
grid$lower <- apply(fitmatrix_all, 1, quantile, prob = 0.025)	# extracts lower compatibility interval
grid$upper <- apply(fitmatrix_all, 1, quantile, prob = 0.975)	# ... and upper compatibility interval
# Average the grid across the values for the predictors of interest:
mod_predictions <- data.frame(
	grid  %>%  
	group_by(group)  %>%
	summarize(median = median(median), pred_mod = median(pred_mod), lower = median(lower), upper = median(upper))
)

pred.A[i] <- mod_predictions[1,2]
pred.B[i] <- mod_predictions[2,2]

}

################################
### Step 10: Inspect results ###
################################

# Inspect results
res <- data.frame(
runs=seq(1:nr.runs),
freq.A,
freq.B,
freq.A.no.threshold,
freq.B.no.threshold,
pred.A,
pred.B)
res

# Percentage of crude frequencies producing a result for sample A
sum(!is.na(freq.A))/nr.runs*100
# Percentage of crude frequencies producing a result for sample B
sum(!is.na(freq.B))/nr.runs*100
# Percentage of GLM predictions producing a result for sample A
sum(!is.na(pred.A))/nr.runs*100
# Percentage of GLM predictions producing a result for sample B
sum(!is.na(pred.B))/nr.runs*100

# Percentage of correctly retained relative prevalence between samples A and B in the incomplete raw data
sum(freq.A.no.threshold < freq.B.no.threshold, na.rm = TRUE)/nr.runs*100
# Percentage of correctly retained relative prevalence between samples A and B computed with crude frequencies
sum(freq.A < freq.B, na.rm = TRUE)/nr.runs*100
# Percentage of correctly retained relative prevalence between samples A and B computed with GLM predictions
sum(pred.A < pred.B, na.rm = TRUE)/nr.runs*100

# Median (and interquartile range) of CF prevalence estimates for sample A 
quantile(freq.A, probs=c(0.5, 0.025, 0.975), na.rm = T)
# Median (and interquartile range) of CF prevalence estimates for sample B 
quantile(freq.B, probs=c(0.5, 0.025, 0.975), na.rm = T)
# Median (and interquartile range) of GLM prevalence estimates for sample A 
quantile(pred.A, probs=c(0.5, 0.025, 0.975), na.rm = T)
# Median (and interquartile range) of GLM prevalence estimates for sample B 
quantile(pred.B, probs=c(0.5, 0.025, 0.975), na.rm = T)

# Median (and interquartile range) of the difference between CF prevalence estimates and the benchmark for sample A
quantile(abs(0.1-freq.A), probs=c(0.5, 0.025, 0.975), na.rm = T)
# Median (and interquartile range) of the difference between CF prevalence estimates and the benchmark for sample B
quantile(abs(0.3-freq.B), probs=c(0.5, 0.025, 0.975), na.rm = T)
# Median (and interquartile range) of the difference between GLM prevalence estimates and the benchmark for sample A
quantile(abs(0.1-pred.A), probs=c(0.5, 0.025, 0.975), na.rm = T)
# Median (and interquartile range) of the difference between GLM prevalence estimates and the benchmark for sample B
quantile(abs(0.3-pred.B), probs=c(0.5, 0.025, 0.975), na.rm = T)

#################################################
### Step 11: Plot trauma prevalence estimates ###
#################################################

require(ggforce) # for geom_sina

# Arrange data for plotting
data <- data.frame(
estimate=c(freq.A, pred.A, freq.B, pred.B),
group=rep(c("CF for A", "GLM for A", "CF for B", "GLM for B"), each=nr.runs),
method=rep(c("CF","GLM","CF","GLM"), each=nr.runs))
head(data)

# Prevent that ggplot will alphabetically order variables
data$group <- factor(data$group, levels=unique(data$group))

# Create a function to calculate confidence intervals
my_ci <- function(x) data.frame(
y=quantile(x, 0.5), 
ymin=quantile(x, 0.025), 
ymax=quantile(x, 0.975)
)

# Set up the plot
set.seed(1)
ggplot(data,aes(x=group, y=estimate, fill=method, color=method)) +
geom_hline(yintercept=0.1, linetype="dashed", color = "gray", alpha=0.5) +
geom_hline(yintercept=0.3, linetype="dashed", color = "gray", alpha=0.5) +
geom_sina(alpha = 0.3, shape=16) +
stat_summary(fun.data="my_ci", colour = "white", size=0.9, linewidth = 1.5) +
stat_summary(fun.data="my_ci", colour = "black", size=0.6, linewidth = 0.6) +
scale_y_continuous("Trauma prevalence (%)", breaks = seq(0, 1, 0.2), limits=c(0,1)) +
theme_bw() +
theme(panel.grid.major.x=element_blank(), panel.grid.minor=element_blank(), panel.grid.major.y=element_blank(), axis.title.x=element_blank()) +
scale_fill_manual(values=c("#44AA99", "#CC6677")) +
scale_color_manual(values=c("#44AA99", "#CC6677")) +
theme(legend.position = "none") +
coord_fixed(ratio = 7)

# Save figure
dev.print(pdf, 'Figure_1.pdf')
